# Supplementary material for: Diverse regulatory pathways modulate bet hedging of competence induction in epigenetically-differentiated phase variants of Streptococcus pneumoniae
Source: Nucleic Acids Res. 2023 Sep 27;51(19):10375–94. doi: 10.1093/nar/gkad760 (PMC10602874; doi:10.1093/nar/gkad760)
Supplement: gkad760_Supplemental_Files [file gkad760_supplemental_files.zip]

Archive with 2 entries (2 files):
- RMV7_SOM_NAR_revision2_clean.docx
- RMV7_SOM_Table_S5_NAR.xlsx
